# Supplementary material for: Prostaglandin F2α Affects the Cycle of Clock Gene Expression and Mouse Behavior
Source: Int J Mol Sci. 2024 Feb 2;25(3):1841. doi: 10.3390/ijms25031841 (PMC10855224; doi:10.3390/ijms25031841)
Supplement: Supplementary file 1 [file ijms-25-01841-s001.zip]

Archive with 1 entries (1 files):
- ijms-2808901-supplementary.pdf
